# Supplementary material for: Characteristics of Nutraceutical Chewing Candy Formulations Based on Fermented Milk Permeate, Psyllium Husk, and Apple By-Products
Source: Foods. 2021 Apr 5;10(4):777. doi: 10.3390/foods10040777 (PMC8065903; doi:10.3390/foods10040777)
Supplement: Supplementary file 1 [file foods-10-00777-s001.zip]

Archive with 4 entries (4 files):
- Supplementary file S1. Characteristics of permeate.docx
- Supplementary file S2. Antimicrobial activity of apple by-products.docx
- Supplementary file S3. Correlation coefficients between OA and emotions  by the prepared combinations.docx
- Supplementary file S4. Correlation coefficients between OA and emotions induced in consumers by the prepared CCN.docx
